# Supplementary material for: Rainy and Dry Seasons Are Relevant Factors Affecting Chemical and Antioxidant Properties of Meliponini Honey
Source: Foods. 2025 Jan 17;14(2):305. doi: 10.3390/foods14020305 (PMC11765282; doi:10.3390/foods14020305)
Supplement: Supplementary file 1 [file foods-14-00305-s001.zip]

Archive with 1 entries (1 files):
- foods-3366414-supplementary.pdf
